# Supplementary material for: NGS and phenotypic ontology-based approaches increase the diagnostic yield in syndromic retinal diseases
Source: Hum Genet. 2021 Aug 26;140(12):1665–78. doi: 10.1007/s00439-021-02343-7 (PMC8553673; doi:10.1007/s00439-021-02343-7)
Supplement: Supplementary file 2 — Supplementary file2 (XLSX 77 kb) [file 439_2021_2343_MOESM2_ESM.xlsx]

## Sheet: Suppl Table S4
ONLINE RESOURCE 2
NGS and phenotypic ontology-based algorithms increase the diagnostic yield in syndromic retinal diseases Perea-Romero I1,2, Blanco-Kelly F1,2, Sanchez-Navarro I1, Lorda-Sanchez I1,2, Tahsin-Swafiri S1,2, Avila-Fernandez A1,2, Martin-Merida I1,2, Trujillo-Tiebas MJ1,2, Lopez-Rodriguez R1,2, Rodriguez de Alba M1, Iancu IF1,2, Romero R1,2, Quinodoz M3,4,5, Hakonarson H6,7,8, Minguez P1,2, Corton M1,…
Supplementary Table S4. HPO terms. Ordered list with all the HPO terms in our cohort. Total identified HPO terms: 925; total different HPO terms: 377; total identified HPO terms_characterized subcohort: 402; total different HPO terms_characterized subcohort: 209; total identified HPO terms_uncharacterized subcohort: 523; total different HPO terms_uncharacterized subcohort: 266; terms without HPO …
	HPO number	HPO term	Number of terms - Complete cohort	Number of terms - Fully characterized subcohort	Number of terms - Uncharacterized subcohort	Term classification
	HP:0000510	Rod-cone dystrophy	72	35	37	Eye
	HP:0001513	Obesity	30	15	15	Obesity
	HP:0000613	Photophobia	25	12	13	Eye
	HP:0001263	Global developmental delay	25	13	12	Neurodevelopmental abnormalities
	HP:0000483	Astigmatism	22	8	14	Eye
	HP:0001249	Intellectual disability	20	10	10	Neurodevelopmental abnormalities
	HP:0000545	Myopia	18	9	9	Eye
	HP:0000518	Cataract	17	7	10	Eye
	HP:0007641	Dyschromatopsia	15	6	9	Eye
	HP:0000639	Nystagmus	12	6	6	Eye
	HP:0000577	Exotropia	11	5	6	Eye
	HP:0007787	Posterior subcapsular cataract	11	6	5	Eye
	HP:0007875	Congenital blindness	10	3	7	Eye
	HP:0000540	Hypermetropia	9	4	5	Eye
	HP:0000648	Optic atrophy	10	3	7	Eye
	HP:0008619	Bilateral sensorineural hearing impairment	9	2	7	Ear
	HP:0004322	Short stature	9	3	6	Skeletal alterations
	HP:0000365	Hearing impairment	9	4	5	Ear
	HP:0000548	Cone/cone-rod dystrophy	8	5	3	Eye
	HP:0011003	Severe myopia	8	.	8	Eye
	HP:0000486	Strabismus	8	4	4	Eye
	HP:0000750	Delayed speech and language development	7	2	5	Neurodevelopmental abnormalities
	HP:0001256	Intellectual disability, mild	7	3	4	Neurodevelopmental abnormalities
	HP:0001830	Postaxial foot polydactyly	7	6	1	Limbs
	HP:0001162	Postaxial hand polydactyly	7	5	2	Limbs
	HP:0007401	Macular atrophy	6	3	3	Eye
	HP:0001999	Abnormal facial shape	6	3	3	Dysmorphic features
	HP:0000189	Narrow palate	6	3	3	Dysmorphic features
	HP:0000519	Congenital cataract	5	1	4	Eye
	HP:0000666	Horizontal nystagmus	5	4	1	Eye
	HP:0001328	Specific learning disability	5	3	2	Neurodevelopmental abnormalities
	HP:0002141	Gait imbalance	4	1	3	Ataxia/poor coordination
	HP:0001156	Brachydactyly syndrome	5	3	2	Limbs
	HP:0002650	Scoliosis	5	1	4	Skeletal alterations
	HP:0000316	Hypertelorism	5	4	1	Dysmorphic features
	HP:0000369	Low-set ears	5	1	4	Dysmorphic features
	HP:0000657	Oculomotor apraxia	4	3	1	Eye
	HP:0030786	Photopsia	4	1	3	Eye
	HP:0002149	Hyperuricemia	4	2	2	Endocrine/metabolic alterations
	HP:0007018	Attention deficit hyperactivity disorder	4	2	2	Neurodevelopmental abnormalities
	HP:0002194	Delayed gross motor development	4	.	4	Neurodevelopmental abnormalities
	HP:0000822	Hypertension	4	1	3	Heart/blood
	HP:0001762	Talipes equinovarus	4	3	1	Limbs
	HP:0002808	Kyphosis	4	1	3	Skeletal alterations
	HP:0000256	Macrocephaly	4	1	3	Skeletal alterations
	HP:0000252	Microcephaly	4	1	3	Skeletal alterations
	HP:0000587	Abnormality of the optic nerve	4	1	3	Eye
	HP:0000501	Glaucoma	3	1	2	Eye
	HP:0000541	Retinal detachment	3	1	2	Eye
	HP:0000818	Abnormality of the endocrine system	3	2	1	Endocrine/metabolic alterations
	HP:0000819	Diabetes mellitus	3	2	1	Endocrine/metabolic alterations
	HP:0003124	Hypercholesterolemia	3	.	3	Endocrine/metabolic alterations
	HP:0000821	Hypothyroidism	3	2	1	Endocrine/metabolic alterations
	HP:0000752	Hyperactivity	3	1	2	Neurodevelopmental abnormalities
	HP:0002342	Intellectual disability, moderate	3	1	2	Neurodevelopmental abnormalities
	HP:0000083	Renal insufficiency	3	1	2	Kidney
	HP:0001397	Hepatic steatosis	3	1	2	Liver
	HP:0001290	Generalized hypotonia	3	2	1	Muscle
	HP:0001319	Neonatal hypotonia	3	1	2	Muscle
	HP:0002099	Asthma	3	2	1	Lungs
	HP:0100807	Long fingers	3	1	2	Limbs
	HP:0010442	Polydactyly	3	2	1	Limbs
	HP:0100259	Postaxial polydactyly	3	1	2	Limbs
	HP:0001238	Slender fingers	3	1	2	Limbs
	HP:0001382	Joint hypermobility	3	1	2	Skeletal alterations
	HP:0000470	Short neck	3	2	1	Skeletal alterations
	HP:0000490	Deeply set eye	3	1	2	Dysmorphic features
	HP:0000308	Microretrognathia	3	2	1	Dysmorphic features
	HP:0001596	Alopecia	3	1	2	Other
	HP:0001510	Growth delay	3	1	2	Other
	HP:0002036	Hiatus hernia	3	1	2	Other
	HP:0000646	Amblyopia	2	.	2	Eye
	HP:0007642	Congenital stationary night blindness	2	.	2	Eye
	HP:0030490	Exudative vitreoretinopathy	2	1	1	Eye
	HP:0000608	Macular degeneration	2	2	.	Eye
	HP:0000609	Optic nerve hypoplasia	2	.	2	Eye
	HP:0001138	Optic neuropathy	2	1	1	Eye
	HP:0001115	Posterior polar cataract	2	1	1	Eye
	HP:0000405	Conductive hearing impairment	2	1	1	Ear
	HP:0008527	Congenital sensorineural hearing impairment	2	2	.	Ear
	HP:0000403	Recurrent otitis media	2	.	2	Ear
	HP:0009900	Unilateral deafness	2	1	1	Ear
	HP:0012569	Delayed menarche	2	1	1	Endocrine/metabolic alterations
	HP:0000824	Growth hormone deficiency	2	1	1	Endocrine/metabolic alterations
	HP:0010465	Precocious puberty in females	2	1	1	Endocrine/metabolic alterations
	HP:0100651	Type I diabetes mellitus	2	1	1	Endocrine/metabolic alterations
	HP:0005978	Type II diabetes mellitus	2	.	2	Endocrine/metabolic alterations
	HP:0001744	Splenomegaly	2	.	2	Endocrine/metabolic alterations
	HP:0012448	Delayed myelination	2	.	2	CNS alterations
	HP:0000238	Hydrocephalus	2	.	2	CNS alterations
	HP:0002079	Hypoplasia of the corpus callosum	2	1	1	CNS alterations
	HP:0002119	Ventriculomegaly	2	1	1	CNS alterations
	HP:0000729	Autistic behaviour	2	1	1	Neurodevelopmental abnormalities
	HP:0002463	Language impairment	2	2	.	Neurodevelopmental abnormalities
	HP:0001250	Seizures	2	.	2	Neurodevelopmental abnormalities
	HP:0001310	Dysmetria	2	1	1	Ataxia/poor coordination
	HP:0002275	Poor motor coordination	2	2	.	Ataxia/poor coordination
	HP:0012622	Chronic kidney disease	2	1	1	Kidney
	HP:0001252	Central hypotonia	2	1	1	Muscle
	HP:0002857	Genu valgum	2	2	.	Limbs
	HP:0002406	Limb dysmetria	1	.	1	Limbs
	HP:0001761	Pes cavus	2	1	1	Limbs
	HP:0001763	Pes planus	2	1	1	Limbs
	HP:0009381	Short finger	2	1	1	Limbs
	HP:0000248	Brachycephaly	2	1	1	Skeletal alterations
	NA	Cervicoarthrosis	1	.	1	Skeletal alterations
	HP:0001385	Hip dysplasia	2	.	2	Skeletal alterations
	HP:0002751	Kyphoscoliosis	2	2	.	Skeletal alterations
	HP:0002938	Lumbar hyperlordosis	2	1	1	Skeletal alterations
	HP:0000767	Pectus excavatum	2	1	1	Skeletal alterations
	HP:0003510	Severe short stature	2	.	2	Skeletal alterations
	HP:0000771	Gynecomastia	2	2	.	Genital abnormalities
	HP:0000135	Hypogonadism	2	2	.	Genital abnormalities
	HP:0000026	Male hypogonadism	2	1	1	Genital abnormalities
	HP:0000076	Vesicoureteral reflux	2	1	1	Genital abnormalities
	HP:0000357	Abnormal location of ears	2	.	2	Dysmorphic features
	HP:0000286	Epicanthus	2	1	1	Dysmorphic features
	HP:0002705	High, narrow palate	2	.	2	Dysmorphic features
	HP:0002162	Low posterior hairline	2	2	.	Dysmorphic features
	HP:0000303	Mandibular prognathia	2	1	1	Dysmorphic features
	HP:0011220	Prominent forehead	2	.	2	Dysmorphic features
	HP:0000508	Ptosis	2	.	2	Dysmorphic features
	HP:0000278	Retrognathia	2	1	1	Dysmorphic features
	HP:0000506	Telecanthus	2	.	2	Dysmorphic features
	HP:0000233	Thin vermilion border	2	.	2	Dysmorphic features
	HP:0001047	Atopic dermatitis	2	.	2	Other
	HP:0000027	Azoospermia	2	1	1	Other
	HP:0002019	Constipation	2	1	1	Other
	HP:0000958	Dry skin	2	2	.	Other
	HP:0000953	Hyperpigmentation of the skin	2	1	1	Other
	HP:0003764	Nevus	2	2	.	Other
	HP:0000798	Oligospermia	2	1	1	Other
	HP:0001638	Cardiomyopathy	2	.	2	Heart/blood
	HP:0000551	Abnormality of color vision	1	1	.	Eye
	HP:0001103	Abnormality of the macula	1	.	1	Eye
	HP:0010923	Anterior subcapsular cataract	1	.	1	Eye
	HP:0001134	Anterior polar cataract	1	1	.	Eye
	HP:0000498	Blepharitis	1	1	.	Eye
	HP:0007859	Congenital horizontal nystagmus	1	.	1	Eye
	HP:0001131	Corneal dystrophy	1	1	.	Eye
	HP:0100019	Cortical cataract	1	.	1	Eye
	HP:0030673	Erosive vitreoretinopathy	1	.	1	Eye
	HP:0012231	Exudative retinal detachment	1	1	.	Eye
	HP:0007793	Granular macular appearance	1	.	1	Eye
	HP:0000563	Keratoconus	1	1	.	Eye
	HP:0012019	Lens luxation	1	.	1	Eye
	HP:0000482	Microcornea	1	.	1	Eye
	HP:0011499	Mydriasis	1	.	1	Eye
	HP:0200026	Ocular pain	1	.	1	Eye
	HP:0000588	Optic nerve coloboma	1	.	1	Eye
	HP:0030663	Optically empty vitreous	1	.	1	Eye
	HP:0001085	Papilledema	1	1	.	Eye
	HP:0007950	Peripapillary chorioretinal atrophy	1	.	1	Eye
	HP:0001489	Posterior vitreous detachment	1	1	.	Eye
	HP:0000590	Progressive external ophthalmoplegia	1	.	1	Eye
	HP:0000642	Red-green dyschromatopsia	1	1	.	Eye
	HP:0001105	Retinal atrophy	1	.	1	Eye
	HP:0001583	Rotary nystagmus	1	.	1	Eye
	NA	Unilateral glaucoma	1	.	1	Eye
	HP:0010877	Unilateral strabismus	1	.	1	Eye
	HP:0100832	Vitreous floaters	1	.	1	Eye
	HP:0000413	Atresia of the external auditory canal	1	1	.	Ear
	NA	Balance disturbance	1	.	1	Ear
	HP:0008554	Cochlear malformation	1	1	.	Ear
	HP:0011267	Microtia, third degree	1	1	.	Ear
	HP:0000410	Mixed hearing impairment	1	1	.	Ear
	HP:0008504	Moderate sensorineural hearing impairment	1	.	1	Ear
	HP:0002321	Vertigo	1	.	1	Ear
	HP:0040130	Abnormal serum iron concentration	1	1	.	Endocrine/metabolic alterations
	HP:0011015	Abnormality of blood glucose concentration	1	1	.	Endocrine/metabolic alterations
	HP:0003112	Abnormality of serum amino acid levels	1	1	.	Endocrine/metabolic alterations
	HP:0011747	Abnormality of the anterior pituitary	1	.	1	Endocrine/metabolic alterations
	NA	Abnormality of the lipid metabolism	1	.	1	Endocrine/metabolic alterations
	HP:0000820	Abnormality of the thyroid gland	1	1	.	Endocrine/metabolic alterations
	NA	Abnormality of the thyroid physiology	1	.	1	Endocrine/metabolic alterations
	HP:0000141	Amenorrhea	1	.	1	Endocrine/metabolic alterations
	HP:0011034	Amyloidosis	1	.	1	Endocrine/metabolic alterations
	HP:0008315	Decreased plasma free carnitine	1	.	1	Endocrine/metabolic alterations
	HP:0030353	Decreased serum insulin-like growth factor 1	1	.	1	Endocrine/metabolic alterations
	HP:0008230	Decreased testosterone in males	1	.	1	Endocrine/metabolic alterations
	HP:0000823	Delayed puberty	1	1	.	Endocrine/metabolic alterations
	HP:0000873	Diabetes insipidus	1	1	.	Endocrine/metabolic alterations
	HP:0003155	Elevated alkaline phosphatase	1	1	.	Endocrine/metabolic alterations
	HP:0002910	Elevated hepatic transaminases	1	1	.	Endocrine/metabolic alterations
	HP:0005973	Fructose intolerance	1	1	.	Endocrine/metabolic alterations
	HP:0012023	Galactosuria	1	.	1	Endocrine/metabolic alterations
	HP:0002154	Hyperglycinemia	1	1	.	Endocrine/metabolic alterations
	HP:0040216	Hyperinsulinemia	1	1	.	Endocrine/metabolic alterations
	HP:0003077	Hyperlipidemia	1	.	1	Endocrine/metabolic alterations
	HP:0000843	Hyperparathyroidism	1	.	1	Endocrine/metabolic alterations
	HP:0002901	Hypocalcemia	1	.	1	Endocrine/metabolic alterations
	HP:0001943	Hypoglycemia	1	.	1	Endocrine/metabolic alterations
	HP:0040075	Hypopituitarism	1	.	1	Endocrine/metabolic alterations
	HP:0008237	Hypothalamic hypothyroidism	1	1	.	Endocrine/metabolic alterations
	HP:0002720	IgA deficiency	1	.	1	Endocrine/metabolic alterations
	HP:0002850	IgM deficiency	1	.	1	Endocrine/metabolic alterations
	HP:0004915	Impairment of galactose metabolism	1	.	1	Endocrine/metabolic alterations
	HP:0003542	Increased serum pyruvate	1	.	1	Endocrine/metabolic alterations
	HP:0000855	Insulin resistance	1	1	.	Endocrine/metabolic alterations
	HP:0001891	Iron deficiency anemia	1	.	1	Endocrine/metabolic alterations
	HP:0003128	Lactic acidosis	1	.	1	Endocrine/metabolic alterations
	HP:0004789	Lactose intolerance	1	.	1	Endocrine/metabolic alterations
	HP:0100950	Long chain 3 hydroxyacyl CoA dehydrogenase deficiency	1	1	.	Endocrine/metabolic alterations
	HP:0008293	Long-chain dicarboxylic aciduria	1	1	.	Endocrine/metabolic alterations
	HP:0012587	Macroscopic hematuria	1	.	1	Endocrine/metabolic alterations
	HP:0000876	Oligomenorrhea	1	1	.	Endocrine/metabolic alterations
	HP:0000870	Prolactin excess	1	.	1	Endocrine/metabolic alterations
	HP:0000093	Proteinuria	1	1	.	Endocrine/metabolic alterations
	HP:0100512	Vitamin D deficiency	1	1	.	Endocrine/metabolic alterations
	HP:0001317	Abnormality of the cerebellum	1	.	1	CNS alterations
	HP:0010950	Abnormality of the fourth ventricle	1	.	1	CNS alterations
	HP:0012502	Abnormality of the internal capsule	1	.	1	CNS alterations
	HP:0001331	Absent septum pellucidum	1	1	.	CNS alterations
	NA	Agenesis of cerebelar vermis	1	.	1	CNS alterations
	HP:0001274	Agenesis of the corpus callosum	1	.	1	CNS alterations
	HP:0007360	Aplasia/hypoplasia of the cerebellum	1	.	1	CNS alterations
	HP:0003487	Babinski sign	1	1	.	CNS alterations
	HP:0001272	Cerebellar atrophy	1	.	1	CNS alterations
	HP:0001320	Cerebellar vermis hypoplasia	1	1	.	CNS alterations
	HP:0006808	Cerebral hypomyelination	1	1	.	CNS alterations
	HP:0030048	Colpocephaly	1	.	1	CNS alterations
	HP:0007371	Corpus callosum atrophy	1	.	1	CNS alterations
	HP:0002353	EEG abnormality	1	.	1	CNS alterations
	HP:0002282	Heterotopia	1	1	.	CNS alterations
	HP:0001347	Hyperreflexia	1	.	1	CNS alterations
	HP:0002521	Hypsarrhythmia	1	.	1	CNS alterations
	HP:0007068	Inferior vermis hypoplasia	1	1	.	CNS alterations
	HP:0002680	J-shaped sella turcica	1	.	1	CNS alterations
	HP:0002419	Molar tooth sign on MRI	1	.	1	CNS alterations
	HP:0006970	Periventricular leukomalacia	1	.	1	CNS alterations
	HP:0001271	Polyneuropathy	1	.	1	CNS alterations
	HP:0011931	Abnormality of the cerebellar peduncle	1	.	1	CNS alterations
	HP:0001273	Abnormality of the corpus callosum	1	.	1	CNS alterations
	HP:0012704	Widened subarachnoid space	1	.	1	CNS alterations
	HP:0012433	Abnormal social behaviour	1	.	1	Neurodevelopmental abnormalities
	HP:0011446	Abnormality of higher mental function	1	1	.	Neurodevelopmental abnormalities
	HP:0000739	Anxiety	1	.	1	Neurodevelopmental abnormalities
	NA	Asperger syndrome	1	1	.	Neurodevelopmental abnormalities
	HP:0000708	Behavioral abnormality	1	.	1	Neurodevelopmental abnormalities
	HP:0012432	Chronic fatigue	1	.	1	Neurodevelopmental abnormalities
	HP:0100543	Cognitive impairment	1	.	1	Neurodevelopmental abnormalities
	HP:0000716	Depression	1	1	.	Neurodevelopmental abnormalities
	HP:0002015	Dysphagia	1	.	1	Neurodevelopmental abnormalities
	HP:0012378	Fatigue	1	.	1	Neurodevelopmental abnormalities
	HP:0002123	Generalized myoclonic seizures	1	1	.	Neurodevelopmental abnormalities
	HP:0000738	Hallucinations	1	.	1	Neurodevelopmental abnormalities
	HP:0002315	Headaches	1	.	1	Neurodevelopmental abnormalities
	HP:0002487	Hyperkinesis	1	.	1	Neurodevelopmental abnormalities
	HP:0006889	Intellectual disability, borderline	1	1	.	Neurodevelopmental abnormalities
	HP:0002354	Memory impairment	1	1	.	Neurodevelopmental abnormalities
	HP:0002076	Migraine	1	.	1	Neurodevelopmental abnormalities
	HP:0002427	Motor aphasia	1	.	1	Neurodevelopmental abnormalities
	HP:0001270	Motor delay	1	1	.	Neurodevelopmental abnormalities
	HP:0100034	Motor tics	1	1	.	Neurodevelopmental abnormalities
	NA	Neurosis	1	1	.	Neurodevelopmental abnormalities
	HP:0002465	Poor speech	1	.	1	Neurodevelopmental abnormalities
	HP:0000709	Psychosis	1	1	.	Neurodevelopmental abnormalities
	HP:0010863	Receptive language delay	1	1	.	Neurodevelopmental abnormalities
	HP:0100716	Self-harm	1	1	.	Neurodevelopmental abnormalities
	HP:0012228	Tension-type headache	1	1	.	Neurodevelopmental abnormalities
	HP:0030051	Tip-toe gait	1	1	.	Neurodevelopmental abnormalities
	HP:0001251	Ataxia	1	1	.	Ataxia/poor coordination
	HP:0001288	Gait disturbance	1	1	.	Ataxia/poor coordination
	HP:0002370	Poor coordination	1	.	1	Ataxia/poor coordination
	HP:0007010	Poor fine motor coordination	1	1	.	Ataxia/poor coordination
	HP:0007015	Poor gross motor coordination	1	.	1	Ataxia/poor coordination
	HP:0002317	Unsteady gait	1	1	.	Ataxia/poor coordination
	HP:0011994	Abnormality of the atrial septum	1	.	1	Heart/blood
	HP:0001903	Anemia	1	.	1	Heart/blood
	HP:0001680	Coarctation of aorta	1	.	1	Heart/blood
	HP:0030148	Heart murmur	1	.	1	Heart/blood
	NA	Hypertensive heart disease	1	.	1	Heart/blood
	HP:0004383	Hypoplastic left heart	1	.	1	Heart/blood
	HP:0001882	Leukopenia	1	.	1	Heart/blood
	HP:0001889	Megaloblastic anemia	1	.	1	Heart/blood
	HP:0001634	Mitral valve prolapse	1	.	1	Heart/blood
	HP:0001875	Neutropenia	1	1	.	Heart/blood
	HP:0001876	Pancytopenia	1	.	1	Heart/blood
	HP:0001701	Pericarditis	1	.	1	Heart/blood
	HP:0001873	Thrombocytopenia	1	.	1	Heart/blood
	HP:0000077	Abnormality of the kidney	1	1	.	Kidney
	HP:0000099	Glomerulonephritis	1	.	1	Kidney
	HP:0003158	Hyposthenuria	1	1	.	Kidney
	HP:0000121	Nephrocalcinosis	1	1	.	Kidney
	HP:0000787	Nephrolithiasis	1	.	1	Kidney
	HP:0000113	Polycystic kidney disease	1	1	.	Kidney
	HP:0000103	Polyuria	1	1	.	Kidney
	HP:0012585	Renal atrophy	1	.	1	Kidney
	HP:0000107	Renal cyst	1	1	.	Kidney
	HP:0012210	Abnormal renal morphology	1	.	1	Liver
	HP:0012115	Hepatitis	1	.	1	Liver
	NA	Small angioma	1	1	.	Liver
	HP:0008959	Distal upper limb muscle weakness	1	.	1	Muscle
	HP:0009053	Distal lower limb muscle weakness	1	.	1	Muscle
	HP:0003457	EMG abnormality	1	.	1	Muscle
	HP:0003458	EMG: myopathic abnormalities	1	.	1	Muscle
	NA	Fibromyalgia	1	1	.	Muscle
	HP:0003725	Firm muscles	1	.	1	Muscle
	HP:0001252	Muscular hypotonia	1	.	1	Muscle
	HP:0008936	Muscular hypotonia of the trunk	1	.	1	Muscle
	HP:0001642	Pulmonary stenosis	1	.	1	Lungs
	HP:0032262	Pulmonary tuberculosis	1	1	.	Lungs
	HP:0006532	Recurrent pneumonia	1	1	.	Lungs
	HP:0010707	1-4 finger syndactyly	1	.	1	Limbs
	HP:0001167	Abnormality of finger	1	1	.	Limbs
	HP:0010486	Abnormality of the hypothenar eminence	1	1	.	Limbs
	HP:0006009	Broad phalanx	1	.	1	Limbs
	HP:0030084	Clinodactyly	1	.	1	Limbs
	HP:0001864	Clinodactyly of the 5th toe	1	.	1	Limbs
	HP:0001841	Preaxial foot polydactyly	1	.	1	Limbs
	HP:0001177	Preaxial hand polydactyly	1	.	1	Limbs
	HP:0009623	Proximal placement of thumb	1	.	1	Limbs
	HP:0200055	Small hand	1	1	.	Limbs
	HP:0004696	Talipes cavus equinovarus	1	1	.	Limbs
	HP:3000003	Abnormality of mandibular ramus	1	1	.	Skeletal alterations
	HP:0008807	Acetabular dysplasia	1	.	1	Skeletal alterations
	HP:0002829	Arthralgia	1	.	1	Skeletal alterations
	HP:0001555	Asymmetry of the thorax	1	.	1	Skeletal alterations
	HP:0010665	Bilateral coxa valga	1	.	1	Skeletal alterations
	HP:0000268	Dolichocephaly	1	.	1	Skeletal alterations
	NA	Dorsal and lumbar discopathy	1	.	1	Skeletal alterations
	HP:0002827	Hip dislocation	1	.	1	Skeletal alterations
	HP:0003307	Hyperlordosis	1	.	1	Skeletal alterations
	NA	Joint rheumatism	1	1	.	Skeletal alterations
	HP:0001388	Ligamentous laxity	1	1	.	Skeletal alterations
	HP:0004610	Lumbar spinal canal stenosis	1	.	1	Skeletal alterations
	HP:0000938	Osteopenia	1	1	.	Skeletal alterations
	HP:0001548	Overgrowth	1	1	.	Skeletal alterations
	HP:0000768	Pectus carinatum	1	.	1	Skeletal alterations
	HP:0002748	Rickets	1	.	1	Skeletal alterations
	NA	Slipped disc	1	.	1	Skeletal alterations
	NA	Spinal osteoarthritis	1	1	.	Skeletal alterations
	HP:0000813	Bicornuate uterus	1	.	1	Genital abnormalities
	HP:0008689	Bilateral cryptorchidism	1	1	.	Genital abnormalities
	HP:0003241	External genital hypoplasia	1	1	.	Genital abnormalities
	HP:0030010	Hydrometrocolpos	1	1	.	Genital abnormalities
	HP:0008740	Longitudinal vaginal septum	1	.	1	Genital abnormalities
	HP:0000147	Polycystic ovaries	1	.	1	Genital abnormalities
	HP:0008209	Premature ovarian failure	1	.	1	Genital abnormalities
	HP:0012741	Unilateral cryptorchidism	1	.	1	Genital abnormalities
	HP:0100779	Urogenital sinus anomaly	1	1	.	Genital abnormalities
	NA	Abnormality of the incisors	1	1	.	Dysmorphic features
	HP:0000422	Abnormality of the nasal bridge	1	1	.	Dysmorphic features
	HP:0000356	Abnormality of the outer ear	1	.	1	Dysmorphic features
	HP:0000288	Abnormality of the philtrum	1	1	.	Dysmorphic features
	HP:0000164	Abnormality of the teeth	1	1	.	Dysmorphic features
	NA	Agenesis of the palate	1	1	.	Dysmorphic features
	HP:0000463	Anteverted nares	1	1	.	Dysmorphic features
	HP:0009907	Attached earlobe	1	.	1	Dysmorphic features
	HP:0001488	Bilateral ptosis	1	.	1	Dysmorphic features
	HP:0000431	Broad nasal root	1	.	1	Dysmorphic features
	HP:0000455	Broad nasal tip	1	1	.	Dysmorphic features
	HP:0000289	Broad philtrum	1	.	1	Dysmorphic features
	HP:0100825	Cheilitis	1	1	.	Dysmorphic features
	HP:0000280	Coarse facial features	1	1	.	Dysmorphic features
	HP:0005280	Depressed nasal bridge	1	1	.	Dysmorphic features
	HP:0000276	Long face	1	.	1	Dysmorphic features
	HP:0000343	Long philtrum	1	1	.	Dysmorphic features
	HP:0000294	Low anterior hairline	1	1	.	Dysmorphic features
	HP:0000347	Micrognathia	1	1	.	Dysmorphic features
	HP:0002058	Myopathic facies	1	.	1	Dysmorphic features
	HP:0000341	Narrow forehead	1	1	.	Dysmorphic features
	NA	Nasal tip upward	1	.	1	Dysmorphic features
	HP:0000194	Open mouth	1	.	1	Dysmorphic features
	HP:0011833	Overhanging nasal tip	1	.	1	Dysmorphic features
	HP:0002057	Prominent glabella	1	.	1	Dysmorphic features
	HP:0005274	Prominent nasal tip	1	.	1	Dysmorphic features
	HP:0000574	Thick eyebrow	1	1	.	Dysmorphic features
	HP:0100874	Thick hair	1	1	.	Dysmorphic features
	HP:0012471	Thick vermilion border	1	1	.	Dysmorphic features
	HP:0000219	Thin upper lip vermilion	1	1	.	Dysmorphic features
	HP:0000465	Webbed neck	1	.	1	Dysmorphic features
	HP:0000445	Wide nose	1	1	.	Dysmorphic features
	HP:0012864	Abnormal sperm morphology	1	1	.	Other
	HP:0012206	Abnormal sperm motility	1	1	.	Other
	HP:0001597	Abnormality of the nail	1	1	.	Other
	HP:0002251	Aganglionic megacolon	1	1	.	Other
	HP:0003002	Breast carcinoma	1	.	1	Other
	HP:0000978	Bruising susceptibility	1	.	1	Other
	NA	Cholecystectomy	1	.	1	Other
	HP:0001396	Cholestasis	1	.	1	Other
	HP:0005231	Chronic gastritis	1	.	1	Other
	HP:0003003	Colon cancer	1	.	1	Other
	HP:0002253	Colonic diverticula	1	.	1	Other
	HP:0000684	Delayed eruption of teeth	1	.	1	Other
	HP:0004334	Dermal atrophy	1	.	1	Other
	HP:0010783	Erythema	1	1	.	Other
	HP:0100633	Esophagitis	1	.	1	Other
	HP:0003781	Excessive salivation	1	.	1	Other
	HP:0005595	Generalized hyperkeratosis	1	1	.	Other
	HP:0001007	Hirsutism	1	1	.	Other
	HP:0002725	Systemic lupus erythematosus	1	1	.	Other
	HP:0001012	Multiple lipomas	1	.	1	Other
	HP:0007544	Piebaldism	1	.	1	Other
	HP:0001058	Poor wound healing	1	.	1	Other
	HP:0100797	Toenail dysplasia	1	1	.	Other

## Sheet: Suppl Table S7
Supplementary Table S7. Genetic composition of the cohort. GnomAD freq_ALL: GnomAD frequency of the variant for all the cohorts; GnomAD freq_SE: GnomAD frequency of the variant for the South European cohort; LP: likely pathogenic; NA: non available; P: pathogenic; VUS: variant of uncertain significance
	Frequency	Gene	Variant	Type of variant	ACMG classification	Already published	Reference	dbSNP number	GnomAD freq_ALL	GnomAD freq_SE
	7	BBS1	NM_024649.5: c.1169T>G; p.Met390Arg	SNV_missense	P	YES	Mykytyn (2002) Nat Genet	rs113624356	0.00157	0.0025
	3	BBS2	NM_031885.3: c.565C>T; p.Arg189*	SNV_truncating	P	YES	Smaoui (2006) Invest Ophtalmol Vis Sci	rs1273181642	7.958e-06	0
	2	AHI1	Ex13 deletion (c.(1779+1_1780-1)_(1912+1_1913-1)del)	CNV	LP	NO	.	.	.	.
	2	ARL13B	NM_001174150.1: c.57_59+16dupCAGGTAGGCTGGAGCCAGC	SNV_splicing	VUS	NO	.	.	NA	NA
	2	BBS12	NM_152618.3: c.1627G>A; p.Glu543Lys	SNV_missense	VUS	NO	.	.	NA	NA
	2	BBS4	arr([GRCh37] 15q24.1(72,685,818-72,686,251)x0)	CNV	LP	NO	.	.	.	.
	2	BBS5	NM_152384.2: c.143-1G>C; p.?	SNV_splicing	LP	NO	.	rs1054138918	3.98e-05	0
	2	C8orf37	NM_177965.3: c.28_31del; p.Asp10Lysfs*12	SNV_truncating	LP	NO	.	.	NA	NA
	2	C8orf37	NM_177965.4: c.156-1G>T; p.?	SNV_splicing	LP	NO	.	.	NA	NA
	2	CDH23	NM_022124.5: c.1143_1176del; p.Leu382Thrfs*54	SNV_truncating	LP	NO	.	rs764949139	NA	NA
	2	CWC27	NM_005869.3: c.495G>A; p.Glu165=	SNV_splicing	P	YES	Xu (2017) Am J Hum Genet	rs1085307446	3.8e-06	0
	2	EYS	NM_001142800.2: c.8948C>A; p.Ser2983Tyr	SNV_missense	VUS	NO	.	.	NA	NA
	2	FLVCR1	NM_014053.3: c.721G>A; p.Ala241Thr	SNV_missense	P	YES	Rajadhyaksha (2010) Am J Hum Genet	rs267606819	NA	NA
	2	HADHA	NM_000182.4: c.1528G>C; p.Glu510Gln	SNV_missense	P	YES	Ijlst (1994) Biochim Biophys Acta	rs137852769	0.001294	0.0006033
	2	IFT81	NM_001143779.2: c.1969C>T; p.Gln657*	SNV_truncating	LP	NO	.	.	NA	NA
	2	INPP5E	NM_019892.6: c.1036C>T; p.Arg346Trp	SNV_missense	LP	NO	.	rs767855660	8.51e-06	0
	2	LRRC32	NM_005512.2: c.1636A>C; p.Asn546His	SNV_missense	VUS	NO	.	.	NA	NA
	2	MCOLN1	NM_020533.3: c.878-1G>A; p.?	SNV_splicing	LP	NO	.	rs1599254838	NA	NA
	2	MKKS	NM_170784.2: c.1530G>A; p.Trp510*	SNV_truncating	LP	NO	.	rs777446581	3.98e-06	0
	2	MKKS	NM_170784.2: c.432_435delTAGT; p.Phe144Leufs*14	SNV_truncating	LP	NO	.	rs1225932577	NA	NA
	2	MKKS	NM_170784.2: c.748G>A; p.Gly250Arg	SNV_missense	P	YES	Pereiro (2010) Mol Vis	rs768929313	1.593e-05	0
	2	NPHP4	NM_015102.5: c.1774C>T; p.Gln592*	SNV_truncating	LP	NO	.	rs1420321736	NA	NA
	2	RDH12	NM_152443.2: c.278T>C; p.Leu93Pro	SNV_missense	P	YES	Avila-Fernandez (2010) Mol Vis	rs527800020	NA	NA
	2	RDH12	NM_152443.2: c.295C>A; p.Leu99Ile	SNV_missense	P	YES	Perrault (2004) Am J Hum Genet	rs28940315	6.009e-05	0.0001723
	2	RPGRIP1	NM_020366.3: c.2935C>T; p.Gln979*	SNV_truncating	P	YES	Thompson (2017) Mol Genet Genomic Med	rs1371805993	NA	NA
	1	ACO2	NM_001098.3: c.1775G>A; p.Cys592Tyr	SNV_missense	LP	NO	.	.	NA	NA
	1	ACO2	NM_001098.3: c.2299C>T; p.Arg767Cys	SNV_missense	LP	NO	.	rs201102346	4.02e-05	0.000174
	1	ACTG1	NM_001614.4: c.773C>T; p.Pro258Leu	SNV_missense	LP	YES	Zazo Seco (2017) Eur J Hum Genet	rs11549191	NA	NA
	1	AHI1	NM_001134830.1: c.1913-2A>G; p.?	SNV_splicing	LP	NO	.	.	NA	NA
	1	AHI1	NM_001134830.1: c.1997A>G; p.Asp666Gly	SNV_missense	VUS	NO	.	.	NA	NA
	1	AHI1	NM_001134830.1: c.2168G>A; p.Arg723Gln	SNV_missense	LP	YES	Valente (2006) Ann Neurol	rs121434351	3.211e-05	0.0001741
	1	AHI1	NM_001134830.1: c.2773C>T; p.Gln925*	SNV_truncating	LP	NO	.	.	NA	NA
	1	ALMS1	arr([GRCh37] 2p13.1(73,826,844-73,839,058)x1)	CNV	LP	NO	.	.	.	.
	1	ALMS1	NM_015120.3: c.2660C>G; p.Ser887*	SNV_truncating	LP	NO	.	.	4.02e-06	0
	1	ALMS1	NM_015120.4: c.9908C>G; p.Ser3303Cys	SNV_missense	VUS	NO	.	.	NA	NA
	1	BBS1	arr([GRCh37] 11q13.2(66,277,760-66,300,760)x3)	CNV	LP	NO	Sanchez-Navarro (2018) Sci Rep	.	.	.
	1	BBS1	NM_024649.5: c.1253C>T; p.Pro418Leu	SNV_missense	VUS	YES	Sanchez-Navarro (2018) Sci Rep	rs1410252393	1.59e-05	0
	1	BBS1	NM_024649.5: c.951+58C>T; p.?	SNV_splicing	P	YES	Abu Safieh (2010) J Med Genet	.	NA	NA
	1	BBS5	NM_152384.3: c.551A>G; p.Asn184Ser	SNV_missense	VUS	YES	Li (2004) Cell	rs137853921	0.004164	0.005606
	1	BBS5	NM_152384.3: c.620G>A; p.Arg207His	SNV_missense	VUS	YES	Li (2004) Cell	rs35487251	0.006398	0.005266
	1	BBS7	NM_176824.2: c.1372-1G>C; p.?	SNV_splicing	LP	NO	.	.	NA	NA
	1	BBS7	NM_176824.2: c.896_897delAA; p.Lys299Argfs*4	SNV_truncating	LP	NO	.	.	NA	NA
	1	BBS9	NM_198428.3: c.1789C>T; p.Gln597*	SNV_truncating	LP	NO	.	rs948418225	NA	NA
	1	BBS9	NM_198428.3: c.2349C>A; p.Cys783*	SNV_truncating	P	NO	.	.	NA	NA
	1	CC2D2A	NM_001080522.2: c.4667A>T; p.Asp1556Val	SNV_missense	LP	YES	Mougou-Zerelli (2009) Hum Mutat	rs201502401	0.0001837	0.0004355
	1	Chr 1	arr([GRCh37] 1q21.1q21.2(146,618,988-147,825,523)x3)	CNV	LP	NO	.	.	.	.
	1	Chr 3	arr([GRCh37] 3q11.2q13.31(97483365_113953480)x1)	CNV	VUS	NO	.	.	.	.
	1	Chr X	arr[GRCh37] Xp22.32p22.2(5748782-10477366)x1	CNV	LP	NO	.	.	.	.
	1	CTSD	NM_001909.5: c.1060T>C; p.Tyr354His	SNV_missense	VUS	NO	.	.	NA	NA
	1	GALE	NM_001127621.1: c.231_232insTGTTC; p.Lys78Cysfs*34	SNV_truncating	LP	NO	.	.	NA	NA
	1	GALE	NM_001127621.1: c.449C>T; p.Thr150Met	SNV_missense	VUS	NO	.	rs765353795	8.75e-05	0
	1	GLI1	NM_005269.3: c.762+1G>C; p.?	SNV_splicing	LP	NO	.	.	NA	NA
	1	HK1	NM_033497.2: c.1346C>T; p.Ser449Leu	SNV_missense	P	YES	Okur (2019) Eur J Hum Genet	rs1064794848	NA	NA
	1	IFT140	NM_014714.4: c.3661-9T>G; p.?	SNV_splicing	VUS	NO	.	.	NA	NA
	1	IFT140	NM_014714.4: c.3686G>T; p.Gly1229Val	SNV_missense	VUS	NO	.	.	NA	NA
	1	IFT140	NM_014714.4: c.3955_3960delGCCAAG; p.Ala1319_Lys1320del	SNV_truncating	LP	YES	Shaheen (2016) Genome Biol	rs746697405	NA	NA
	1	MT-ATP6	NC_012920.1: m.8993T>G; p.Leu156Arg	SNV_missense	P	YES	Holt (1990) Am J Hum Genet	rs199476133	.	.
	1	NYX	NM_022567.2: c.935A>G; p.Asn312Ser	SNV_missense	LP	YES	Pusch (2000) Nat Genet	rs62637035	NA	NA
	1	OTX2	NM_001270525.1: c.506C>G; p.Ser169*	SNV_truncating	LP	NO	.	.	NA	NA
	1	PDE6B	NM_000283.3: c.1757A>G; p.Glu586Gly	SNV_missense	LP	NO	.	.	NA	NA
	1	PDE6B	NM_000283.3: c.468+1G>A; p.?	SNV_splicing	LP	NO	.	.	NA	NA
	1	PEX1	NM_000466.3: c.1208delA; p.Asn403Metfs*2	SNV_truncating	LP	NO	.	rs1376037318	3.98e-06	0
	1	PEX1	NM_000466.3: c.1729C>T; p.Arg577Cys	SNV_missense	VUS	NO	.	rs200991412	1.19e-05	8.69e-05
	1	PEX6	NM_000287.4: c.1314_1321del; p.Glu439Glyfs*3	SNV_truncating	P	YES	Krause (2009) Eur J Hum Genet	rs267608216	7.428e-05	0
	1	PEX6	NM_000287.4: c.2626C>T; p.Arg876Trp	SNV_missense	LP	YES	Ebberink (2010) Hum Mutat	rs267608246	3.977e-06	8.694e-05
	1	RHO	NM_000539.3: c.403C>T; p.Arg135Trp	SNV_missense	P	YES	Sung (1991) Proc Natl Acad Sci USA	rs104893775	NA	NA
	1	RPGR	NM_001034853.2: c.379A>G; p.Arg127Gly	SNV_missense	P	YES	Sharon (2000) Invest Ophthalmol Vis Sci	rs62638643	NA	NA
	1	SCAPER	NM_020843.4: c.1895T>C; p.Leu632Pro	SNV_missense	LP	NO	.	.	NA	NA
	1	SCAPER	NM_020843.4: c.2605A>T; p.Lys869*	SNV_truncating	LP	NO	.	rs758529509	3.75e-05	0
	1	TMEM216	NM_001173991.2: c.289T>A; p.Phe97Ile	SNV_missense	VUS	NO	.	rs201614099	0.000474	0.000174
	1	TMEM67	NM_153704.5: c.1046T>C; p.Leu349Ser	SNV_missense	P	YES	Khaddour (2007) Hum Mutat	rs386834180	2.133e-05	0.0002589
	1	TMEM67	NM_153704.5: c.1309C>G; p.Leu437Val	SNV_missense	VUS	YES	Doherty (2010) J Med Genet	rs35765535	0.002014	0.001985
	1	USH2A	NM_206933.2: c.5666A>G; p.Asp1889Gly	SNV_missense	LP	YES	Aparisi (2014) Orphanet J Rare Dis	rs775803174	3.991e-06	8.728e-05
	1	USH2A	NM_206933.4: c.12359G>A, p.Arg4120His	SNV_missense	VUS	NO	.	rs188008529	5.59e-05	8.73e-05
	1	USH2A	NM_206933.4: c.707C>A; p.Pro236His	SNV_missense	VUS	NO	.	.	NA	NA
	1	VPS13B	NM_017890.4: c.10436_10439delTTCA; p.Ile3479Serfs*30	SNV_truncating	LP	NO	.	rs1554581430	NA	NA
	1	VPS13B	NM_017890.4: c.11598delA; p.Glu3867Lysfs*11	SNV_truncating	LP	YES	Mochida (2004) J Med Genet	rs386834065	NA	NA
	1	VPS13B	NM_017890.4: c.1248G>T; p.Gln416His	SNV_missense	LP	YES	Nagase (1998) DNA Res	rs143024324	0.001188	0.001901
	1	VPS13B	NM_017890.4: c.8875C>T; p.Gln2959*	SNV_truncating	LP	NO	.	.	NA	NA
	1	WDPCP	NM_015910.7: c.1032C>A; p.Cys344*	SNV_truncating	P	NO	.	.	NA	NA
	1	WFS1	NM_006005.3: c.1616T>G; p.Met539Arg	SNV_missense	LP	NO	.	.	NA	NA
	1	WFS1	NM_006005.3: c.1838G>A; p.Trp613*	SNV_truncating	P	YES	Smith (2004) Diabetes Care	rs762467865	1.194e-05	0

## Sheet: Suppl Table S8
Supplementary Table 8 Descriptive table of the clinical findings and molecular results of the SRD cohort
Summary									Family data	Phenotypic and clinical data																					Molecular results
Family ID	A priori phenotypic classification	Initial suspicion / ciliopathy	Final phenotypic classification	Final diagnosis	Clinical reclassification	Type of study	Post-study status	Gene	Type of case	Major criteria	Minor criteria	Supportive evidence	Eye	Ear	Obesity	Endocrine/metabolic alterations	CNS alterations	Neurodevelopmental abnormalities	Ataxia/poor coordination	Heart/blood	Kidney	Liver	Muscle	Lungs	Limbs	Skeletal alterations	Genital abnormalities	Dysmorphic features	Other	Comments	Final inheritance mode	Zygosity	Gene 1	Allele 1	ACMG classification 1	Reference 1	Allele 2	ACMG classification 2	Reference 2	Gene 2	Allele 3	ACMG classification 3	Reference 3	Molecular technique	Segregation	Clinically Characterized	Genetically characterized	Observations
RP-0094	RD + HL		RD + HL	RP + OPA + cataracts + hearing impairment	No	Retrospective	Characterized	ACO2*	Familial				Cataract + optic atrophy + photophobia + rod-cone dystrophy	Hearing impairment																	AR	Het_comp	ACO2*	NM_001098.3: c.1775G>A; p.Cys592Tyr	LP	This work	NM_001098.3: c.2299C>T; p.Arg767Cys	LP	This work					WES	Yes	Yes	Yes
RP-0118	RD + OTHER		NON-SYNDROMIC	Ealy onset RP + diabetes	Yes	Retrospective	Characterized	RHO*	Sporadic				Early onset rod-cone dystrophy + photophobia			Type I diabetes mellitus**													Abnormal sperm motility and morphology		AD	Het	RHO*	NM_000539.3: c.403C>T; p.Arg135Trp	P	Sung (1991) Proc Natl Acad Sci USA								WES	Yes	Yes	Yes	Father sample unavailable
RP-0132	RD + SD		CILIOPATHY	Skeletal ciliopathy	Yes	Retrospective	Characterized	IFT81	Familial				Cataract + glaucoma + rod-cone dystrophy	Mixed hearing impairment		Diabetes insipidus + hypothalamic hypothyroidism		Abnormality of higher mental function + depression + neurosis					Fibromyalgia			Joint rheumatism + osteopenia + spinal osteoarthritis		Cheilitis	Azoospermia + oligospermia		AR	Homo	IFT81	NM_001143779.2: c.1969C>T; p.Gln657*	LP	This work	NM_001143779.2: c.1969C>T; p.Gln657*	LP	This work					CES	Yes	Yes	Yes
RP-0185	RD + SD		RD + SD	RP + skeletal and developmental abnormalities	No	Retrospective	Characterized	CWC27	Familial				Macular degeneration + optic atrophy + papilledema + rod-cone dystrophy					Intellectual disability								Macrocephaly + lumbar hyperlordosis + pectus excavatum + short neck + short stature		Abnormality of the philtrum, nasal bridge and incisors + low posterior hairline	Generalized hyperkeratosis + hirsutism + hyperpigmentation of the skin		AR	Homo	CWC27	NM_005869.3: c.495G>A; p.Glu165=	P	Xu (2017) Am J Hum Genet	NM_005869.3: c.495G>A; p.Glu165=	P	Xu (2017) Am J Hum Genet					WES	Yes	Yes	Yes
RP-0247	RD + ND		CILIOPATHY	MORM syndrome	Yes	Retrospective	Characterized	INPP5E	Familial				Astigmatism + hypermetropia + oculomotor apraxia + photophobia + posterior subcapsular cataract + rod-cone dystrophy					Intellectual disability + language impairment	Dysmetria			Small angioma									AR	Homo	INPP5E	NM_019892.6: c.1036C>T; p.Arg346Trp	LP	This work	NM_019892.6: c.1036C>T; p.Arg346Trp	LP	This work					WES	Yes	Yes	Yes
RP-0249	SPECIFIC	CLN-like			.	Retrospective	VUS	CTSD	Familial	2	N/A	N/A	Rod-cone dystrophy					Seizures												Affected sister deceased: encephalopathy due to neuronal cytoplasmic deposit in cerebellar cortex and dentate nucleus	AR	Het	CTSD	NM_001909.5: c.1060T>C; p.Tyr354His	VUS	This work								CES	N/A	No	Partially
RP-0270	RD+HL±ND		RD+HL±ND	RP + hearing impairment + ID	No	Retrospective	Characterized	ACTG1	Sporadic				Posterior polar cataract + rod-cone dystrophy + strabismus	Congenital sensorineural hearing impairment				Delayed speech and language development + global developmental delay + intellectual disability, mild													AD	Het	ACTG1	NM_001614.4: c.773C>T; p.Pro258Leu	LP	Zazo Seco (2017) Eur J Hum Genet								WES	Yes (de novo)	Yes	Yes
RP-0304	CILIOPATHY	BBS			.	Retrospective	Negative		Sporadic	4	0	0	Myopia + posterior subcapsular cataract + rod-cone dystrophy		Obesity	Decreased testosterone in males		Intellectual disability, mild									Male hypogonadism	Attached earlobe + mandibular prognathia	Hyperpigmentation of the skin															CES
RP-0346	RD + ND		RD + ND	RP + ID + neurodevelopmental and endocrine disorder + dysmorphic features	No	Retrospective	Characterized	SCAPER	Sporadic				Anterior polar and posterior subcapsular cataract + horizontal nystagmus + rod-cone dystrophy			Growth hormone deficiency		Intellectual disability	Gait disturbance						Abnormality of the hypothenar eminence + genu valgum + talipes equinovarus	Short neck	Male hypogonadism	Epicanthus + hypertelorism + low-set ears + microretrognathia + narrow palate	Abnormality of the nail + dry skin + erythema		AR	Het_comp	SCAPER	NM_020843.4: c.2605A>T; p.Lys869*	LP	This work	NM_020843.4: c.1895T>C; p.Leu632Pro	LP	This work					WES	Yes	Yes	Yes
RP-0420	SPECIFIC	LCHAD deficiency	SPECIFIC	LCHAD deficiency	No	Retrospective	Characterized	HADHA	Sporadic	1	1	N/A	Myopia + photophobia + rod-cone dystrophy			Long-chain dicarboxylic aciduria + long chain 3 hydroxyacyl CoA dehydrogenase deficiency															AR	Homo	HADHA	NM_000182.4: c.1528G>C; p.Glu510Gln	P	Ijlst (1994) Biochim Biophys Acta	NM_000182.4: c.1528G>C; p.Glu510Gln	P	Ijlst (1994) Biochim Biophys Acta					CES	N/A	Yes	Yes
RP-0496	CILIOPATHY	BBS-like	CILIOPATHY	BBS + Hirschprung disease	No	Retrospective	Characterized	MKKS	Familial	3	0	1	Cataract + cone/cone-rod dystrophy + macular degeneration + myopia		Obesity										Postaxial foot polydactyly				Aganglionic megacolon + constipation		AR	Homo	MKKS	NM_170784.2: c.748G>A; p.Gly250Arg	P	Pereiro (2010) Mol Vis	NM_170784.2: c.748G>A; p.Gly250Arg	P	Pereiro (2010) Mol Vis					CES	Yes	Yes	Yes
RP-0567	mtDNA		RD + OTHER	Early onset RP + progressive external ophthalmoplegia + myopathic aterations	N/A	Retrospective	Partially characterized	RPGRIP1	Sporadic				Early onset rod-cone dystrophy + abnormality of the optic nerve + exotropia + nystagmus + progressive external ophthalmoplegia				EEG abnormality + periventricular leukomalacia	Attention deficit hyperactivity disorder	Poor coordination + poor gross motor coordination				Firm muscles								AR	Homo	RPGRIP1	NM_020366.3: c.2935C>T; p.Gln979*	P	Thompson (2017) Mol Genet Genomic Med	NM_020366.3: c.2935C>T; p.Gln979*	P	Thompson (2017) Mol Genet Genomic Med					CES	N/A	Partially	Partially
RP-0580	RD + HL				.	Retrospective	Negative		Sporadic				Early onset rod-cone dystrophy + cortical cataract + erosive vitreoretinopathy + myopia + optically empty vitreous + photophobia + retinal detachment	Bilateral sensorineural hearing impairment														Long face + low-set ears + open mouth																CES
RP-0620	RD + OTHER				.	Retrospective	Monoallelic	IFT140	Sporadic				Astigmatism + myopia + rod-cone dystrophy		Obesity																S	Het	IFT140	NM_014714.4: c.3955_3960delGCCAAG; p.Ala1319_Lys1320del	LP	Shaheen (2016) Genome Biol								WES	N/A	No	Partially
RP-0621	RD + HL				.	Retrospective	Negative		Sporadic				Early onset rod-cone dystrophy + astigmatism + hypermetropia	Unilateral deafness + balance disturbance	Obesity					Hypertension				Pulmonary stenosis																				CES
RP-0707	CILIOPATHY	BBS			.	Retrospective	Negative		Sporadic	3	2	0	Astigmatism + myopia + rod-cone dystrophy					Intellectual disability, mild		Cardiomyopathy					Brachydactyly syndrome + postaxial hand polydactyly	Macrocephaly + short stature		Prominent nasal tip + ptosis + thin vermilion border																CES
RP-0730	SPECIFIC	MUL-like			.	Retrospective	Negative		Familial	3	0	4	Rod-cone dystrophy	Recurrent otitis media		Decreased serum insulin-like growth factor 1	Hydrocephalus + J-shaped sella turcica			Pericarditis			Muscular hypotonia of the trunk			Acetabular dysplasia + bilateral coxa valga + joint hypermobility + kyphosis + macrocephaly + severe short stature		Prominent forehead																WES
RP-0758	RD+HL±ND				.	Retrospective	Negative		Sporadic				Early onset rod-cone dystrophy	Moderate sensorineural hearing impairment		Hypocalcemia		Delayed speech and language development + intellectual disability + specific learning disability	Gait imbalance	Heart murmur						Brachycephaly + dolichocephaly + pectus excavatum + short neck		Deeply set eye + overhanging nasal tip + prominent glabella																WES
RP-0838	RD + HL				.	Retrospective	Monoallelic	USH2A	Sporadic				Dyschromatopsia + optic neuropathy + posterior subcapsular cataract + rod-cone dystrophy	Bilateral sensorineural hearing impairment																	S	Het	USH2A	NM_206933.2: c.5666A>G; p.Asp1889Gly	LP	Aparisi (2014) Orphanet J Rare Dis								WES	Yes	No	Partially	Variant already found in Sanchez-Navarro (2018) Sci Rep
RP-0897	RD + OTHER		RD + OTHER		N/A	Retrospective	Partially characterized	GALE	Familial				Rod-cone dystrophy		Obesity	Galactosuria + IgA and IgM deficiency + impairment of galactose metabolism + splenomegaly		Fatigue + global developmental delay + hyperactivity + hyperkinesis + intellectual disability, mild + specific learning disability		Leukopenia + megaloblastic anemia + thrombocytopenia + pancytopenia									Atopic dermatitis + bruising susceptibility	Affected sibling with similar clinical presentation, additional hepatomegaly	AR	Het_comp	GALE	NM_001127621.1: c.231_232insTGTTC; p.Lys78Cysfs*34	LP	This work	NM_001127621.1: c.449C>T; p.Thr150Met	VUS	This work					WES	Yes	Partially	Partially
RP-0903	CILIOPATHY	ALMS-like	CILIOPATHY	ALMS	No	Retrospective	Characterized	ALMS1	Sporadic	1	2	3	Exudative retinal detachment + nystagmus + rod-cone dystrophy + photophobia	Conductive hearing impairment	Obesity	Delayed puberty + elevated alkaline phosphatase								Pulmonary tuberculosis	Abnormality of finger + brachydactyly syndrome	Kyphoscoliosis	Gynecomastia	Deeply set eye + thin upper lip vermilion	Alopecia		AR	Het_comp	ALMS1	NM_015120.3: c.2660C>G; p.Ser887*	LP	This work	arr([GRCh37] 2p13.1(73,826,844-73,839,058)x1)	LP	.					WES	Yes	Yes	Yes
RP-0928	CILIOPATHY	BBS	CILIOPATHY	BBS	No	Retrospective	Characterized	BBS7	Familial	4	1	0	Blepharitis + rod-cone dystrophy		Obesity	Elevated hepatic transaminases						Hepatic steatosis			Brachydactyly syndrome + postaxial hand polydactyly	Brachycephaly	Bilateral cryptorchidism + external genital hypoplasia	Micrognathia			AR	Het_comp	BBS7	NM_176824.2: c.1372-1G>C; p.?	LP	This work	NM_176824.2: c.896_897delAA; p.Lys299Argfs*4	LP	This work					CES	Yes	Yes	Yes
RP-0933	mtDNA				.	Retrospective	Negative		Sporadic				Exotropia + myopia + nystagmus + posterior polar cataract + rod-cone dystrophy			Hypercholesterolemia + hyperuricemia + hypoglycemia		Anxiety + headaches								Lumbar hyperlordosis			Constipation															WES
RP-0938	mtDNA				.	Retrospective	Negative		Sporadic				Rod-cone dystrophy			Abnormality of the thyroid physiology							Distal lower and upper limb muscle weakness + EMG: myopathic abnormalities					Bilateral ptosis + myopathic facies																CES
RP-1007	UNCLASSIFIED		CILIOPATHY	BBS	N/A	Retrospective	Characterized	MKKS	Sporadic																						AR	Homo	MKKS	NM_170784.2: c.1530G>A; p.Trp510*	LP	This work	NM_170784.2: c.1530G>A; p.Trp510*	LP	This work					CES	Yes	Yes	Yes
RP-1018	RD + ND		RD + ND	Early-onset RP + deletion syndrome	No	Retrospective	Characterized	USH2A + DEL Xp2.32p22.2	Familial				Astigmatism + early onset rod-cone dystrophy + hypermetropia + strabismus					Global developmental delay + tip-toe gait							Talipes equinovarus			Anteverted nares + broad nasal tip + depressed nasal bridge + hypertelorism + long philtrum + low anterior hairline + narrow palate + retrognathia + thin vermilion border			AR | AD	Het_comp | Het	USH2A	NM_206933.4: c.707C>A; p.Pro236His	VUS	This work	NM_206933.4: c.12359G>A, p.Arg4120His	VUS	This work	chrX	arr[GRCh37] Xp22.32p22.2(5748782-10477366)x1	VUS	.	CES | aCGH	Yes	Yes	Yes	Grandfather: late onset RP characterized with PRPH2
RP-1021	CILIOPATHY	SLSN-like	RD + OTHER	Early onset RP + glomerulonephritis	N/A	Retrospective	Partially characterized	PDE6B*	Sporadic	1	1	0	Cataract + rod-cone dystrophy			Macroscopic hematuria				Hypertension	Glomerulonephritis										AR	Het_comp	PDE6B*	NM_000283.3: c.468+1G>A; p.?	LP	This work	NM_000283.3: c.1757A>G; p.Glu586Gly	LP	This work					WES	Yes	Partially	Partially
RP-1022	RD + HL		NON-SYNDROMIC	RP	Yes	Retrospective	Characterized	EYS	Sporadic				Dyschromatopsia + optic neuropathy + photophobia + posterior subcapsular cataract + rod-cone dystrophy	Unilateral deafness**																	AR	Homo	EYS	NM_001142800.2: c.8948C>A; p.Ser2983Tyr	VUS	This work	NM_001142800.2: c.8948C>A; p.Ser2983Tyr	VUS	This work					WES	Yes	Yes	Yes
RP-1034	UNCLASSIFIED				.	Retrospective	Negative		N/A																																			CES
RP-1157	mtDNA		mtDNA	NARP syndrome	No	Retrospective	Characterized	MT-ATP6	Sporadic				Rod-cone dystrophy			Abnormality of serum amino acid levels + hyperglycinemia		Global developmental delay + intellectual disability, mild	Poor motor coordination						Pes cavus + slender and long fingers			Abnormality of the teeth + coarse facial features + low posterior hairline + mandibular prognathia	Dry skin		M	Mitochondrial	MT-ATP6	NC_012920.1: m.8993T>G; p.Leu156Arg	P	Holt (1990) Am J Hum Genet								mtDNA seq	N/A	Yes	Yes
RP-1175	RD + OTHER		NON-SYNDROMIC	Early onset RP + cataract + obesity	Yes	Retrospective	Characterized	RDH12*	Sporadic				Early onset rod-cone dystrophy + exotropia + dyschromatopsia + nystagmus		Obesity**																AR	Homo	RDH12*	NM_152443.2: c.278T>C; p.Leu93Pro	P	Avila-Fernandez (2010) Mol Vis	NM_152443.2: c.278T>C; p.Leu93Pro	P	Avila-Fernandez (2010) Mol Vis					CES	N/A	Yes	Yes
RP-1219	CILIOPATHY	BBS	CILIOPATHY	BBS	No	Retrospective	Characterized	BBS2	Familial	6	2	0	Early onset rod-cone dystrophy + dyschromatopsia		Obesity	Abnormality of the endocrine system		Global developmental delay + intellectual disability + specific learning disability				Abnormality of the kidney		Asthma	Brachydactyly syndrome + postaxial hand and foot polydactyly + talipes equinovarus		Hypogonadism	Abnormal facial shape	Nevus		AR	Homo	BBS2	NM_031885.3: c.565C>T; p.Arg189*	P	Smaoui (2006) Invest Ophtalmol Vis Sci	NM_031885.3: c.565C>T; p.Arg189*	P	Smaoui (2006) Invest Ophtalmol Vis Sci					CES	Yes	Yes	Yes
RP-1245	UNCLASSIFIED				.	Retrospective	Negative		N/A																																			CES
RP-1274	CILIOPATHY	ALMS-like			.	Retrospective	Negative		Sporadic	1	3	2	Cataract + rod-cone dystrophy	Bilateral hearing impairment		Abnormality of the lipid metabolism + diabetes mellitus + growth hormone deficiency + hypercholesterolemia										Short stature																		CES
RP-1312	RD+HL±ND				.	Retrospective	Negative		Sporadic				Congenital cataract + congenital stationary night blindness + exotropia + unilateral glaucoma	Bilateral sensorineural hearing impairment				Intellectual disability + hyperactivity																										WES
RP-1321	CILIOPATHY	JBTS-like	RD+HL±ND	RP + 1q21.1 microduplication syndrome	Yes	Retrospective	Characterized	NYX + DUP 1q21.1q21.2	Sporadic	2	1	0	Rod-cone dystrophy	Cochlear malformation			Cerebral hypomyelination	Attention deficit hyperactivity disorder + autistic behaviour + global developmental delay + language impairment					Generalized hypotonia	Recurrent pneumonia	Genu valgum + pes planus						XL | AD	Hemi | Het	NYX	NM_022567.2: c.935A>G; p.Asn312Ser	LP	Pusch (2000) Nat Genet				chr1	arr([GRCh37] 1q21.1q21.2(146,618,988-147,825,523)x3)	LP		CES | aCGH	Yes	Yes	Yes
RP-1325	CILIOPATHY	BBS	CILIOPATHY	BBS	No	Retrospective	Characterized	BBS4	Sporadic	5	0	0	Astigmatism + cone/cone-rod dystrophy + exotropia + myopia + nystagmus		Obesity			Intellectual disability, mild							Postaxial foot and hand polydactyly	Short stature	Hydrometrocolpos + urogenital sinus anomaly				AR	Homo	BBS4	arr([GRCh37] 15q24.1(72,685,818-72,686,251)x0)	LP	.	arr([GRCh37] 15q24.1(72,685,818-72,686,251)x0)	LP	.					CES	N/A	Yes	Yes
RP-1327	mtDNA				.	Retrospective	Negative		Sporadic				Cone/cone-rod dystrophy + photophobia + severe myopia	Hearing impairment + vertigo	Obesity	Decreased plasma free carnitine + increased serum pyruvate + splenomegaly		Dysphagia		Mitral valve prolapse		Hepatitis				Cervicoarthrosis + dorsal and lumbar discopathy		Abnormal facial shape	Azoospermia + colonic diverticula + multiple lipomas + oligospermia															CES
RP-1359	RD + ND				.	Retrospective	Negative		Sporadic				Cataract + exotropia + nystagmus + rod-cone dystrophy + severe myopia					Intellectual disability								Short stature		Abnormal facial shape																WES
RP-1372	RD + OTHER		CILIOPATHY	BBS	Yes	Retrospective	Characterized	MKKS	Sporadic				Cataract + exotropia + rod-cone dystrophy + posterior vitreous detachment		Obesity	Abnormality of the thyroid gland															AR	Homo	MKKS	NM_170784.2: c.432_435delTAGT; p.Phe144Leufs*14	LP	This work	NM_170784.2: c.432_435delTAGT; p.Phe144Leufs*14	LP	This work					CES	N/A	Yes	Yes
RP-1425	CILIOPATHY	ALMS-like			.	Retrospective	Negative		Sporadic	1	2	3	Astigmatism + hypermetropia + photophobia + photopsia + rod-cone dystrophy	Bilateral sensorineural hearing impairment	Obesity			Delayed gross motor development + delayed speech and language development + intellectual disability, moderate							Pes planus																			CES
RP-1436	CILIOPATHY	SLSN-like	CILIOPATHY	Ciliopathy	No	Retrospective	Characterized	IFT140	Sporadic	1	0	1	Astigmatism + cataract + early onset rod-cone dystrophy								Polycystic kidney disease										AR	Het_comp	IFT140	NM_014714.4: c.3686G>T; p.Gly1229Val	VUS	This work	NM_014714.4: c.3661-9T>G; p.?	VUS	This work					WES	N/A	Yes	Yes
RP-1460	RD + OTHER				.	Retrospective	Negative		Familial				Early onset rod-cone dystrophy			Type I diabetes mellitus																												WES
RP-1462	RD + ND				.	Retrospective	Negative		Sporadic				Congenital blindness + congenital cataract + nystagmus					Global developmental delay																										WES
RP-1477	RD + HL				.	Retrospective	Negative		Sporadic				Cataract + dyschromatopsia + optic atrophy + photophobia + rod-cone dystrophy + severe myopia	Hearing impairment	Obesity			Migraine											Cholecystectomy															CES
RP-1483	CILIOPATHY	BBS-like			.	Retrospective	Monoallelic	BBS2	Sporadic	2	1	1	Astigmatism + early onset rod-cone dystrophy + myopia + photophobia			Precocious puberty in females								Asthma	Postaxial hand and foot polydactyly	Asymmetry of the thorax		Narrow palate + low-set ears	Delayed eruption of teeth		AR	Het	BBS2	NM_031885.3: c.565C>T; p.Arg189*	P	Smaoui (2006) Invest Ophthalmol Vis Sci								CES	N/A	No	Partially
RP-1509	CILIOPATHY	BBS-like			.	Retrospective	Negative		Sporadic	2	1	0	Astigmatism + dyschromatopsia + early onset rod-cone dystrophy + hypermetropia + granular macular appearance					Attention deficit hyperactivity disorder + behavioral abnormality + global developmental delay							Postaxial polydactyly																			CES
RP-1518	mtDNA				.	Retrospective	Negative		Familial				Cataract + dyschromatopsia + photophobia + rod-cone dystrophy			Amyloidosis + hyperlipidemia + hyperparathyroidism + hyperuricemia	Polyneuropathy			Anemia + hypertension + hypertensive heart disease	Chronic kidney disease																							CES
RP-1570	RD + ND				.	Retrospective	Negative		Familial				Astigmatism + hypermetropia + photophobia + rod-cone dystrophy					Delayed speech and language development + global developmental delay + intellectual disability										Ptosis																WES
RP-1581	RD + ND				.	Retrospective	Monoallelic	BBS1 + BBS5	Sporadic				Early onset rod-cone dystrophy + myopia					Delayed speech and language development + generalized myoclonic seizures + global developmental delay + intellectual disability, moderate	Gait imbalance + dysmetria							Pectus carinatum + kyphosis		Absent eyebrow and eyelashes + narrow palate	Alopecia + atopic dermatitis + dermal atrophy + excessive salivation + poor wound healing	Two previous variants already published in BBS1 and BBS5	AR	Het | Het	BBS1	NM_024649.5: c.1253C>T; p.Pro418Leu | arr([GRCh37] 11q13.2(66,277,760-66,300,760)x3)	VUS | LP	Sanchez-Navarro (2018) Sci Rep				BBS5	NM_152384.3: c.551A>G; p.Asn184Ser	VUS	Li (2004) Cell	WES	Yes	No	Partially	Variants already found in Sanchez-Navarro (2018) Sci Rep
RP-1621	RD + ND		RD + ND		.	Retrospective	Negative		Sporadic				Abnormality of the optic nerve + congenital stationary night blindness + severe myopia + vitreous floaters				Abnormality of the internal capsule + corpus callosum atrophy + widened subarachnoid space	Global developmental delay								Microcephaly			Growth delay															WES
RP-1626	SPECIFIC	COH	SPECIFIC	COH	No	Retrospective	Characterized	VPS13B	Sporadic	6	2	1	Myopia + rod-cone dystrophy					Global developmental delay + intellectual disability		Neutropenia					Short finger	Kyphosis + ligamentous laxity + microcephaly + scoliosis + short stature		Hypertelorism + narrow palate + narrow forehead + thick eyebrow + thick hair + thick vermilion border	Toenail dysplasia		AR	Het_comp	VPS13B	NM_017890.4: c.8875C>T; p.Gln2959*	LP	This work	NM_017890.4: c.10436_10439delTTCA; p.Ile3479Serfs*30	LP	This work					CES	N/A	Yes	Yes
RP-1666	CILIOPATHY	BBS-like	CILIOPATHY	BBS	No	Retrospective	Characterized	BBS5	Sporadic	4	0	1	Horizontal nystagmus + macular atrophy + photophobia + posterior subcapsular cataract + rod-cone dystrophy + red-green dyschromatopsia		Obesity	Delayed menarche + proteinuria					Abnormality of the kidney				Postaxial foot polydactyly				Hiatus hernia + systemic lupus erythematosus		AR	Homo	BBS5	NM_152384.2: c.143-1G>C; p.?	LP	This work	NM_152384.2: c.143-1G>C; p.?	LP	This work					CES	Yes	Yes	Yes
RP-1691	RD + OTHER		RD + OTHER	LCA + congenital malformation	No	Retrospective	Characterized	OTX2*	Sporadic				Congenital blindness + hypermetropia + nystagmus	Atresia of the external auditory canal + microtia, third degree					Poor motor coordination + unsteady gait				Central hypotonia			Abnormality of mandibular ramus					AD	Het	OTX2*	NM_001270525.1: c.506C>G; p.Ser169*	LP	This work								CES	N/A	Yes	Yes
RP-1702	RD + SD		RD +SD	LCA + obesity + preaxial polydactyly	N/A	Retrospective	Partially characterized	RDH12*	Sporadic				Astigmatism + congenital blindness + macular atrophy		Obesity										Preaxial foot polydactyly						AR	Homo	RDH12*	NM_152443.2: c.295C>A; p.Leu99Ile	P	Perrault (2004) Am J Hum Genet	NM_152443.2: c.295C>A; p.Leu99Ile	P	Perrault (2004) Am J Hum Genet					CES	Yes	Partially	Partially
RP-1722	SPECIFIC	COH-like			.	Retrospective	Negative		Sporadic	4	1	0	Anterior and posterior subcapsular cataract + optic atrophy + rod-cone dystrophy	Bilateral sensorineural hearing impairment				Abnormal social behaviour + global developmental delay								Microcephaly + short stature	Unilateral cryptorchidism	Deeply set eye + high, narrow palate	Colon cancer															CES
RP-1732	CILIOPATHY	BBS			.	Retrospective	Negative		Sporadic	4	1	0	Cataract + rod-cone dystrophy		Obesity			Intellectual disability							Brachydactyly syndrome + postaxial polydactyly																			CES
RP-1771	RD + OTHER				.	Retrospective	Negative		Sporadic				Photopsia + rod-cone dystrophy		Obesity	Abnormality of the endocrine system																												CES
RP-1854	RD + SD				.	Retrospective	Monoallelic	GLI1*	Sporadic				Abnormality of the macula and optic nerve + astigmatism + congenital cataract + congenital horizontal nystagmus + dyschromatopsia + early onset rod-cone dystrophy + exotropia + myopia + photophobia												Preaxial hand polydactyly						S	Het	GLI1*	NM_005269.3: c.762+1G>C; p.?	LP	This work								WES	Yes	No	Partially
RP-1855	mtDNA				.	Retrospective	Negative		Sporadic				Congenital blindness + optic atrophy + optic nerve hypoplasia + peripapillary chorioretinal atrophy + rotary nystagmus										Muscular hypotonia			Hip dislocation + scoliosis + slipped disc																		CES
RP-1887	SPECIFIC	WFS	SPECIFIC	WFS	No	Retrospective	Characterized	WFS1*	Sporadic	2	2	1	Congenital cataract + optic atrophy	Bilateral sensorineural hearing impairment		Diabetes mellitus													Growth delay		AR	Het_comp	WFS1*	NM_006005.3: c.1838G>A; p.Trp613*	P	Smith (2004) Diabetes Care	NM_006005.3: c.1616T>G; p.Met539Arg	LP	This work					CES	Yes	Yes	Yes
RP-1904	mtDNA				.	Retrospective	Negative		Sporadic				Astigmatism + cone/cone-rod dystrophy + dyschromatopsia + myopia + mydriasis + ocular pain + photophobia					Chronic fatigue					EMG abnormality			Arthralgia																		WES
RP-1991	RD + HL				.	Retrospective	Negative		Sporadic				Congenital blindness	Hearing impairment	Obesity	Type II diabetes mellitus		Delayed gross motor development																										WES
RP-2001	CILIOPATHY	JBTS			.	Retrospective	Monoallelic	CC2D2A / TMEM67	Sporadic	3	2	0	Astigmatism + optic nerve coloboma + nystagmus + unilateral strabismus	Bilateral sensorineural hearing impairment + recurrent otitis media			Abnormality of the cerebellar peduncle + agenesis of cerebelar vermis + delayed myelination + molar tooth sign on MRI	Global developmental delay					Generalized hypotonia								S	Het | Het	CC2D2A	NM_001080522.2: c.4667A>T; p.Asp1556Val	LP	Mougou-Zerelli (2009) Hum Mutat				TMEM67	NM_153704.5: c.1046T>C; p.Leu349Ser	P	Khaddour (2007) Hum Mutat	CES	Yes	No	Partially
RP-2005	CILIOPATHY	JBTS-like	RD + ND	Vitreoretinopathy + ID + neurodevelopmental abnormalities + congenital malformation	Yes	Retrospective	Characterized	LRRC32	Familial	1	3	0	Congenital blindness + exudative vitreoretinopathy + nystagmus + retinal detachment + strabismus				Absent septum pellucidum + heterotopia + hypoplasia of the corpus callosum + inferior vermis hypoplasia + ventriculomegaly	Global developmental delay + intellectual disability								Joint hypermobility		Agenesis of the palate			AR	Homo	LRRC32	NM_005512.2: c.1636A>C; p.Asn546His	VUS	This work	NM_005512.2: c.1636A>C; p.Asn546His	VUS	This work					WES	Yes	Yes	Yes
RP-2032	RD+HL±ND		SPECIFIC	Mucolipidosis	Yes	Retrospective	Characterized	MCOLN1	Sporadic				Astigmatism + corneal dystrophy + dyschromatopsia + hypermetropia + photophobia + rod-cone dystrophy	Hearing impairment		Abnormal serum iron		Intellectual disability, moderate													AR	Homo	MCOLN1	NM_020533.3: c.878-1G>A; p.?	LP	This work	NM_020533.3: c.878-1G>A; p.?	LP	This work					WES	N/A	Yes	Yes
RP-2085	CILIOPATHY	ALMS-like	RD+HL±ND	Atypical Usher 1	Yes	Retrospective	Characterized	CDH23	Sporadic	1	2	3	Exotropia + macular atrophy + posterior subcapsular cataract + rod-cone dystrophy	Congenital sensorineural hearing impairment	Obesity	Hypothyroidism + hyperuricemia + vitamin D deficiency	Babinski sign	Global developmental delay + hyperactivity + tension-type headache					Neonatal hypotonia	Asthma		Overgrowth	Gynecomastia		Nevus		AR	Homo	CDH23	NM_022124.5: c.1143_1176del; p.Leu382Thrfs*54	LP	This work	NM_022124.5: c.1143_1176del; p.Leu382Thrfs*54	LP	This work					WES	Yes	Yes	Yes
RP-2176	RD + ND		RD + ND	Early onset RP + neurodevelopmental disorder	No	Retrospective	Characterized	HK1*	Sporadic				Astigmatism + early onset rod-cone dystrophy + exotropia + myopia + nystagmus + photophobia			Abnormality of blood glucose concentration + hypothyroidism + insulin resistance		Intellectual disability + motor delay							Talipes cavus equinovarus	Kyphoscoliosis		Abnormal facial shape		Fetal distress	AD	Het	HK1*	NM_033497.2: c.1346C>T; p.Ser449Leu	P	Okur (2019) Eur J Hum Genet								WES	Yes (de novo)	Yes	Yes
RP-2184	RD + ND				.	Retrospective	VUS	TMEM216	Sporadic				Amblyopia + astigmatism + dyschromatopsia + early onset rod-cone dystrophy + photophobia				Abnormality of the corpus callosum + ventriculomegaly	Global developmental delay + intellectual disability + seizures								Macrocephaly		Abnormal facial shape			S	Het	TMEM216	NM_001173991.2: c.289T>A; p.Phe97Ile	VUS	This work								WES	Yes	No	Partially
RP-2202	RD + OTHER				.	Retrospective	Negative		Sporadic				Astigmatism + congenital blindness + horizontal nystagmus + optic atrophy + optic nerve hypoplasia + strabismus				Delayed myelination + hypoplasia of the corpus callosum			Coarctation of aorta + congenital cardiomyopathy + hypoplastic left heart					Clinodactyly + slender finger			Abnormal location of ears + retrognathia																WES
RP-2238	RD + ND		RD + ND	RP + ataxia	No	Retrospective	Characterized	FLVCR1	Familial				Rod-cone dystrophy						Ataxia												AR	Homo	FLVCR1	NM_014053.3: c.721G>A; p.Ala241Thr	P	Rajadhyaksha (2010) Am J Hum Genet	NM_014053.3: c.721G>A; p.Ala241Thr	P	Rajadhyaksha (2010) Am J Hum Genet					CES	N/A	Yes	Yes
RP-2242	RD + ND				.	Retrospective	Negative		Sporadic				Photopsia + posterior subcapsular cataract + rod-cone dystrophy		Obesity			Delayed gross motor development + intellectual disability																										WES
RP-2291	CILIOPATHY	JBTS-like			.	Retrospective	Negative		Sporadic	2	2	0	Amblyopia + astigmatism + congenital blindness + hypermetropia + optic atrophy + strabismus				Abnormality of the cerebellum and fourth ventricle + agenesis of the corpus callosum + colpocephaly	Delayed speech and language development + global developmental delay + intellectual disability, mild					Central hypotonia		Slender and long fingers + clinodactyly of the 5th toe	Joint hypermobility		Broad nasal root + high, narrow palate + telecanthus	Growth delay + piebaldism															WES
RP-2307	RD + ND				.	Retrospective	Negative		Sporadic				Rod-cone dystrophy					Cognitive impairment																										CES
RP-2310	RD + ND		RD + ND	RP + neurodevelopmental disorder	No	Retrospective	Characterized	ARL13B	Sporadic				Astigmatism + myopia + rod-cone dystrophy					Asperger syndrome													AR	Homo	ARL13B	NM_001174150.1: c.57_59+16dupCAGGTAGGCTGGAGCCAGC	VUS	This work	NM_001174150.1: c.57_59+16dupCAGGTAGGCTGGAGCCAGC	VUS	This work					CES	N/A	Yes	Yes
RP-2321	CILIOPATHY	JBTS-like	CILIOPATHY	JBTS	No	Retrospective	Characterized	AHI1	Sporadic	1	3	0	Horizontal nystagmus + myopia + oculomotor apraxia + rod-cone dystrophy + strabismus				Cerebellar vermis hypoplasia	Global developmental delay + hallucinations + intellectual disability + memory impairment + motor tics										Hypertelorism + microretrognathia + wide nose			AR	Het_comp	AHI1	NM_001134830.1: c.2168G>A; p.Arg723Gln	LP	Valente (2006) Ann Neurol	NM_001134830.1: c.1997A>G; p.Asp666Gly	VUS	This work					CES	N/A	Yes	Yes
RP-2370	RD + OTHER				.	Retrospective	Negative		Familial				Retinal atrophy + rod-cone dystrophy			Hypopituitarism										Short stature			Cholestasis															CES
RP-2394	CILIOPATHY	JBTS-like			.	Retrospective	VUS	TMEM67	Sporadic	1	3	0	Congenital blindness + exotropia + oculomotor apraxia + optic atrophy			Lactic acidosis	Aplasia/hypoplasia of the cerebellum + cerebellar atrophy + hyperreflexia + hypsarrhythmia	Intellectual disability								Microcephaly					S	Het	TMEM67	NM_153704.5: c.1309C>G; p.Leu437Val	VUS	Doherty (2010) J Med Genet								CES	N/A	No	Partially
RP-2499	RD + SD				.	Retrospective	Negative		Sporadic				Cone/cone-rod dystrophy + dyschromatopsia + photophobia		Obesity			Autistic behaviour + global developmental delay					Neonatal hypotonia		Broad phalanx + long fingers + pes cavus	Hip dysplasia + hyperlordosis + scoliosis	Vesicoureteral reflux	Broad philtrum + epicanthus + low-set ears + narrow palate + nasal tip upward	Alopecia															CES
RP-2578	RD + SD				.	Retrospective	Negative		Sporadic				Cataract + macular atrophy + optic atrophy + rod-cone dystrophy			Hypercholesterolemia	Hydrocephalus	Global developmental delay + motor aphasia + poor speech	Gait imbalance				Neonatal hypotonia		Limb dysmetria + talipes equinovarus	Hyp dysplasia + scoliosis + short stature			Hiatus hernia	Cerebral palsy secondary to fetal distress														CES
RP-2634	CILIOPATHY	BBS-like	CILIOPATHY	BBS	No	Retrospective	Characterized	BBS1 + BBS5	Familial	2	0	0	Photophobia + rod-cone dystrophy			Fructose intolerance									Postaxial hand and foot polydactyly						AR	Triallelism	BBS1	NM_024649.5: c.1169T>G; p.Met390Arg	P	Mykytyn (2002) Nat Genet	NM_024649.5: c.951+58C>T; p.?	P	Abu Safieh (2010) J Med Genet	BBS5	NM_152384.3: c.620G>A; p.Arg207His	VUS	Li (2004) Cell	WES	Yes	Yes	Yes
RP-2777	RD + SD				.	Retrospective	Negative		Sporadic				Glaucoma + macular atrophy + posterior subcapsular cataract + severe myopia + strabismus			Delayed menarche		Delayed gross motor development + intellectual disability							1-4 finger syndactyly + proximal placement of thumb + short finger	Kyphosis + lumbar spinal canal stenosis + rickets + severe short stature + scoliosis		Abnormal location of ears + abnormality of the outer ear + hypertelorism + low-set ears + prominent forehead + telecanthus	Chronic gastritis + esophagitis + hiatus hernia															WES
RP-2846	CILIOPATHY	BBS	CILIOPATHY	BBS	No	Prospective	Characterized	BBS1	Sporadic	3	2	0	Abnormality of color vision + rod-cone dystrophy		Obesity			Attention deficit hyperactivity disorder + delayed speech and language development + global developmental delay			Nephrocalcinosis										AR	Homo	BBS1	NM_024649.5: c.1169T>G; p.Met390Arg	P	Mykytyn (2002) Nat Genet	NM_024649.5: c.1169T>G; p.Met390Arg	P	Mykytyn (2002) Nat Genet					CES	N/A	Yes	Yes
RP-2876	RD + ND		CILIOPATHY	JBTS	Yes	Prospective	Characterized	AHI1	Familial				Early onset rod-cone dystrophy + horizontal nystagmus					Global developmental delay	Gait imbalance + poor fine motor coordination									Abnormal facial shape			AR	Het_comp	AHI1	NM_001134830.1: c.1913-2A>G; p.?	LP	This work	NM_001134830.1: c.2773C>T; p.Gln925*	LP	This work					CES	Yes	Yes	Yes
RP-2879	UNCLASSIFIED		SPECIFIC	COH	N/A	Prospective	Characterized	VPS13B	Sporadic																						AR	Het_comp	VPS13B	NM_017890.4: c.11598delA; p.Glu3867Lysfs*11	LP	Mochida (2004) J Med Genet	NM_017890.4: c.1248G>T; p.Gln416His	LP	Nagase (1998) DNA Res					CES	Yes	Yes	Yes
RP-2880	SPECIFIC	ATS-like			.	Prospective	Negative		Sporadic	1	1	0	Cataract + exudative vitreoretinopathy + retinal detachment + severe myopia	Bilateral sensorineural hearing impairment							Renal insufficiency								Breast carcinoma															CES
RP-2882	CILIOPATHY	ALMS-like			.	Prospective	VUS	ALMS1	Sporadic	1	3	2	Congenital cataract + early onset rod-cone dystrophy + lens luxation + photophobia	Hearing impairment	Obesity	Abnormality of the anterior pituitary + amenorrhea + hypothyroidism + iron deficiency anemia + lactose intolerance + prolactin excess + type II diabetes mellitus											Polycystic ovaries				S	Het	ALMS1	NM_015120.4: c.9908C>G; p.Ser3303Cys	VUS	This work								CES	N/A	No	Partially
RP-2966	CILIOPATHY	BBS-like	CILIOPATHY	BBS	No	Prospective	Characterized	C8orf37 + WDPCP	Sporadic	3	1	1	Cone/cone-rod dystrophy + myopia			Oligomenorrhea		Global developmental delay + intellectual disability							Polydactyly						AR	Triallelism	C8orf37	NM_177965.4: c.156-1G>T; p.?	LP	This work	NM_177965.4: c.156-1G>T; p.?	LP	This work	WDPCP	NM_015910.7: c.1032C>A; p.Cys344*	LP	This work	CES	N/A	Yes	Yes
RP-2995	CILIOPATHY	ALMS-like	CILIOPATHY	Atypical BBS	No	Prospective	Characterized	C8orf37	Sporadic	1	2	2	Cataract + keratoconus + macular atrophy + rod-cone dystrophy	Hearing impairment	Obesity	Abnormality of the endocrine system + diabetes mellitus															AR	Homo	C8orf37	NM_177965.3: c.28_31del; p.Asp10Lysfs*12	LP	This work	NM_177965.3: c.28_31del; p.Asp10Lysfs*12	LP	This work					CES	N/A	Yes	Yes
RP-2996	CILIOPATHY	BBS-like	CILIOPATHY	BBS	No	Prospective	Characterized	BBS1	Sporadic	3	0	0	Cataract + cone/cone-rod dystrophy		Obesity										Postaxial polydactyly						AR	Homo	BBS1	NM_024649.5: c.1169T>G; p.Met390Arg	P	Mykytyn (2002) Nat Genet	NM_024649.5: c.1169T>G; p.Met390Arg	P	Mykytyn (2002) Nat Genet					CES	Yes	Yes	Yes
RP-2997	CILIOPATHY	SLSN	CILIOPATHY	SLSN	No	Prospective	Characterized	NPHP4	Sporadic	2	0	0	Dyschromatopsia + photophobia + rod-cone dystrophy							Hypertension	Chronic kidney disease + renal cyst									Renal transplant	AR	Homo	NPHP4	NM_015102.5: c.1774C>T; p.Gln592*	LP	This work	NM_015102.5: c.1774C>T; p.Gln592*	LP	This work					CES	N/A	Yes	Yes
RP-3018	RD + HL		RD + HL	RP + hearing impairment	No	Prospective	Characterized	PEX6*	Sporadic				Rod-cone dystrophy	Bilateral sensorineural hearing impairment																	AR	Het_comp	PEX6*	NM_000287.4: c.1314_1321del; p.Glu439Glyfs*3	P	Krause (2009) Eur J Hum Genet	NM_000287.4: c.2626C>T; p.Arg876Trp	LP	Ebberink (2010) Hum Mutat					CES	Yes	Yes	Yes
RP-3047	RD + OTHER		RD + OTHER	RP + obesity + genital abnormalities + dysmorphic features	N/A	Prospective	Partially characterized	RPGR	Sporadic				Cataract + dyschromatopsia + microcornea + photophobia + rod-cone dystrophy + severe myopia		Obesity						Nephrolithiasis	Hepatic steatosis					Bicornuate uterus + longitudinal vaginal septum + premature ovarian failure	Microretrognathia + webbed neck			XL	Het	RPGR	NM_001034853.2: c.379A>G; p.Arg127Gly	LP	Sharon (2000) Invest Ophthalmol Vis Sci								CES	N/A	Partially	Partially
RP-3055	RD+HL±ND		RD+HL±ND	RP + ID + renal abnormalities	N/A	Prospective	Partially characterized	DEL 3q11.2q13.31	Familial				Cataract + glaucoma + rod-cone dystrophy + severe myopia	Conductive hearing impairment				Intellectual disability			Renal atrophy + renal insufficiency										AD	Het	Chr 3	arr([GRCh37] 3q11.2q13.31(97483365_113953480)x1)	VUS	This work								CES	N/A	Partially	Partially
RP-3077	CILIOPATHY	BBS-like	CILIOPATHY	BBS	No	Prospective	Characterized	BBS12	Sporadic	2	0	0	Rod-cone dystrophy												Polydactyly						AR	Homo	BBS12	NM_152618.3: c.1627G>A; p.Glu543Lys	VUS	This work	NM_152618.3: c.1627G>A; p.Glu543Lys	VUS	This work					CES	N/A	Yes	Yes
RP-3078	CILIOPATHY	BBS-like			.	Prospective	Negative		Sporadic	2	1	0	Nystagmus + rod-cone dystrophy + strabismus							Abnormality of the atrial septum					Polydactyly																			CES
RP-3079	CILIOPATHY	BBS	CILIOPATHY	BBS	No	Prospective	Characterized	BBS9	Sporadic	6	0	1	Astigmatism + myopia + rod-cone dystrophy		Obesity	Hyperinsulinemia + hyperuricemia		Specific learning disability			Hyposthenuria + polyuria + renal insufficiency	Hepatic steatosis			Postaxial hand and foot polydactyly + small hand		Hypogonadism + vesicoureteral reflux				AR	Het_comp	BBS9	NM_198428.3: c.1789C>T; p.Gln597*	LP	This work	NM_198428.3: c.2349C>A; p.Cys783*	LP	This work					CES	Yes	Yes	Yes
RP-3084	CILIOPATHY	ALMS-like	SPECIFIC	PBD	Yes	Prospective	Characterized	PEX1	Sporadic	1	2	2	Posterior subcapsular cataract + rod-cone dystrophy	Hearing impairment	Obesity			Intellectual disability + psychosis + self-harm													AR	Het_comp	PEX1	NM_000466.3: c.1729C>T; p.Arg577Cys	VUS	This work	NM_000466.3: c.1208delA; p.Asn403Metfs*2	LP	This work					CES	N/A	Yes	Yes
RP-3115	CILIOPATHY	BBS-like	CILIOPATHY	BBS	No	Prospective	Characterized	BBS1	Familial	3	1	1	Cone/cone-rod dystrophy + dyschromatopsia + photophobia + photopsia		Obesity	Precocious puberty in females		Intellectual disability, borderline + receptive language delay + specific learning disability													AR	Homo	BBS1	NM_024649.5: c.1169T>G; p.Met390Arg	P	Mykytyn (2002) Nat Genet	NM_024649.5: c.1169T>G; p.Met390Arg	P	Mykytyn (2002) Nat Genet					CES	N/A	Yes	Yes
RP-3257	CILIOPATHY	JBTS-like	CILIOPATHY	JBTS	No	Prospective	Characterized	AHI1	Sporadic	2	2	0	Abnormality of the optic nerve + congenital blindness + oculomotor apraxia					Global developmental delay					Generalized hypotonia								AR	Homo	AHI1	Ex13 deletion (c.(1779+1_1780-1)_(1912+1_1913-1)del)	LP	This work	Ex13 deletion (c.(1779+1_1780-1)_(1912+1_1913-1)del)	LP	This work					CES	N/A	Yes	Yes
* Gene that can display both dominant and recessive patterns of inheritance. ** Phenotypic finding probably explained by a non-genetic cause. aCGH: array of comparative genomic hybridization; ALMS: Alström syndrome; ATS: Alport syndrome; BBS: Bardet-Biedl syndrome; CES: clinical exome sequencing; CILIOPATHY: suspicion of ciliopathy or ciliopathy-like; CLN: ceroid lipofuscinosis, neuronal; COH: Co…
